# Supplementary material for: From By-Products to Fertilizer: Chemical Characterization Using UPLC-QToF-MS via Suspect and Non-Target Screening Strategies
Source: Molecules. 2022 May 29;27(11):3498. doi: 10.3390/molecules27113498 (PMC9182003; doi:10.3390/molecules27113498)
Supplement: Supplementary file 1 [file molecules-27-03498-s001.zip]

Archive with 1 entries (1 files):
- molecules-1733135-supplementary.pdf
